# Supplementary material for: The Sister Chromatid Division of the Heteromorphic Sex Chromosomes in Silene Species and Their Transmissibility towards the Mitosis
Source: Int J Mol Sci. 2022 Feb 22;23(5):2422. doi: 10.3390/ijms23052422 (PMC8910698; doi:10.3390/ijms23052422)
Supplement: Supplementary file 1 [file ijms-23-02422-s001.zip]

Archive with 3 entries (3 files):
- Figure S1.pdf
- Figure S2.pdf
- Table S1-S6.pdf
